# Supplementary material for: Human Cytomegalovirus UL23 Antagonizes the Antiviral Effect of Interferon-γ by Restraining the Expression of Specific IFN-Stimulated Genes
Source: Viruses. 2023 Apr 20;15(4):1014. doi: 10.3390/v15041014 (PMC10145438; doi:10.3390/v15041014)
Supplement: Supplementary file 1 [file viruses-15-01014-s001.zip]

Archive with 1 entries (1 files):
- viruses-2300139-supplementary.pdf
